# Supplementary material for: Chemical and Molecular Characterization of Wound-Induced Suberization in Poplar (Populus alba × P. tremula) Stem Bark
Source: Plants (Basel). 2022 Apr 22;11(9):1143. doi: 10.3390/plants11091143 (PMC9102228; doi:10.3390/plants11091143)
Supplement: Supplementary file 1 [file plants-11-01143-s001.zip]

Archive with 1 entries (1 files):
- plants-1677615-supplementary.pdf
